# Supplementary material for: miR-19b-3p/PKNOX1 Regulates Viral Myocarditis by Regulating Macrophage Polarization
Source: Front Genet. 2022 Jun 24;13:902453. doi: 10.3389/fgene.2022.902453 (PMC9264346; doi:10.3389/fgene.2022.902453)
Supplement: Supplementary file 1 [file DataSheet1.zip]

Archive with 31 entries (31 files):
- ╩2╛▌/GAPDH.tif
- ╩2╛▌/GAPDH3.Tif
- ╩2╛▌/PKNOX1.tif
- ╩2╛▌/PKNOX13.Tif
- ╩2╛▌/Project12J.pzfx
- ╩2╛▌/Project12K.pzfx
- ╩2╛▌/Project12L.pzfx
- ╩2╛▌/Project12M.pzfx
- ╩2╛▌/Project13B.pzfx
- ╩2╛▌/Project13D.pzfx
- ╩2╛▌/Project13E.pzfx
- ╩2╛▌/Project1A.pzfx
- ╩2╛▌/Project1B.pzfx
- ╩2╛▌/Project2A.pzfx
- ╩2╛▌/Project2B.pzfx
- ╩2╛▌/Project2C.pzfx
- ╩2╛▌/Project2D.pzfx
- ╩2╛▌/Project2E.pzfx
- ╩2╛▌/Project2F.pzfx
- ╩2╛▌/Project2G.pzfx
- ╩2╛▌/Project2H.pzfx
- ╩2╛▌/Project2I.pzfx
- ╩2╛▌/Project3A.pzfx
- ╩2╛▌/Project3B.pzfx
- ╩2╛▌/Project3C.pzfx
- ╩2╛▌/Project3D.pzfx
- ╩2╛▌/Project3E.pzfx
- ╩2╛▌/Project4A.pzfx
- ╩2╛▌/Project4B.pzfx
- ╩2╛▌/Project4C.pzfx
- ╩2╛▌/Project4D.pzfx
